# Supplementary material for: Phytochemical Investigation of Marker Compounds from Indigenous Korean Salix Species and Their Antimicrobial Effects
Source: Plants (Basel). 2022 Dec 26;12(1):104. doi: 10.3390/plants12010104 (PMC9824127; doi:10.3390/plants12010104)
Supplement: Supplementary file 1 [file plants-12-00104-s001.zip]

Archive with 1 entries (1 files):
- plants-2074772-supplementary.pdf
